# Supplementary material for: Determination of Relative Weightings for Sacroiliac Joint Pathologies in the OMERACT Juvenile Arthritis Magnetic Resonance Imaging Sacroiliac Joint Score
Source: J Clin Med. 2023 Apr 6;12(7):2729. doi: 10.3390/jcm12072729 (PMC10095587; doi:10.3390/jcm12072729)
Supplement: Supplementary file 1 [file jcm-12-02729-s001.zip]

Archive with 1 entries (1 files):
- jcm-2197064-supplementary.pdf
